# Supplementary material for: Pseudomonas aeruginosa Community-Onset Bloodstream Infections: Characterization, Diagnostic Predictors, and Predictive Score Development—Results from the PRO-BAC Cohort
Source: Antibiotics (Basel). 2022 May 24;11(6):707. doi: 10.3390/antibiotics11060707 (PMC9220177; doi:10.3390/antibiotics11060707)
Supplement: Supplementary file 1 [file antibiotics-11-00707-s001.zip]

Archive with 1 entries (1 files):
- antibiotics-1714725-supplementary.pdf
